# Supplementary material for: Structural plasticity of actin-spectrin membrane skeleton and functional role of actin and spectrin in axon degeneration
Source: eLife. 2019 May 1;8:e38730. doi: 10.7554/eLife.38730 (PMC6494423; doi:10.7554/eLife.38730)
Supplement: Figure 1—source data 1. [file elife-38730-fig1-data1.xlsx]

## Sheet: MPS autocorrelation amplitude
	control	TD 3h	TD 6h	TD 9h	TD 12h	TD 15h	TD 18h	TD 21h
	0.333128	0.02377	-0.0339678	0.323279	0.396689	0.56211	0.17693	-0.000995264
	0.200305	0.0990115	0.25543	0.175509	0.231063	0.320553	-0.27991	0.142019
	0.231093	0.00405411	0.294163	0.0807142	0.153863	0.227891	0.364141	0.00713541
	0.616432	0.42829	0.269688	0.555782	-0.130249	0.0274124	0.141526	0.0187562
	0.0254769	0.383917	0.352279	0.469814	0.240047	0.236599	-0.140694	-0.13831
	0.82056	0.353804	0.285677	0.103977	-0.0835664	0.27588	0.170351	0.122423
	0.627713	-0.171362	0.125693	0.159904	0.0123371	0.200048	0.141424	-0.210286
	0.503152	0.216477	-0.1025	-0.0964555	0.012773	-0.0933855	0.212318	0.0831364
	0.305407	0.33967	-0.122833	0.448394	0.0619247	-0.0414996	0.222652	0.0896901
	0.191552	0.596239	0.337262	0.25578	0.199567	0.142043	0.173653	0.546318
	0.788168	0.213095	0.354587	0.201917	0.382306	0.119764	-0.00829794	0.259489
	0.551473	0.315039	0.291113	0.280106	-0.0281092	0.0490378	-0.0249353	-0.272185
	0.508091	0.554598	0.179867	0.129057	-0.18685	0.0340492	-0.306342	0.196096
	0.336651	0.00501587	0.294221	0.0453037	0.737258	0.205047	0.389981	0.0970606
	-0.161672	0.0970491	-0.0323893	0.108487	0.302381	0.395133	-0.0204194	0.223925
	0.53674	0.128671	0.386004	0.186937	0.102138	0.0692221	-0.0400372	0.204668
	0.302456	0.791987	0.37124	-0.137599	-0.310211	-0.0243231	0.201791	-0.161645
	0.683711	0.247837	-0.0870569	0.154161	-0.158636	-0.296005	0.224212	-0.104906
	0.146256	0.0858982	0.350373	0.376034	0.046091	0.0609323	0.358169	0.0649474
			-0.118643	0.414875	0.227051	-0.145672	0.511949	0.46084
			-0.117434	0.396426	0.249756	0.508977	0.267316	0.127156
			0.0175745	0.5631	0.225592	0.173789	0.464502
			0.17399	-0.026193	0.18734	0.313496	-0.151658
			-0.0272628	0.586313	0.170081	0.0666021	-0.288749
			0.155075	0.114212	0.329432	0.804564	-0.169419
			0.348073	0.236044	0.138404	0.349932	0.0835769
			0.27528	-0.013152	0.247858	0.136249	0.3212
			0.10993	0.144735	0.0474825	-0.0382272	0.132414
			0.0444953	0.0675721	0.235795	0.366087	0.13997
			0.101306	-0.0392523	0.0648132	0.187629	0.127732
			-0.189445	0.395247	0.142182	0.0448439	-0.135188
			0.645514	-0.0525995	0.646466	0.369274	0.169859
				0.0820323	0.190652	0.0998701	-0.00123164
				0.551165	0.202853	0.188077	-0.0347796
				0.310113	0.0303388	0.486302	0.202575
				0.113652	0.098341	-0.0327861	0.172841
				0.102168	0.118881	0.656139	0.0451061
				0.0202753	-0.0832785	0.131958	-0.02955
				0.108005	0.295307	0.254362
				0.4204		0.287241
						-0.0127903
average	0.397194	0.248056	0.162103	0.207906	0.147337	0.186986	0.0996047	0.0835873
STDEV	0.261352	0.237892	0.20083	0.19533	0.203823	0.220354	0.202482	0.202092
SEM	0.0599582	0.0545763	0.0355021	0.0308844	0.0326377	0.0344135	0.0328469	0.0441002

## Sheet: caspase fluorescence intensity
	control	TD 3h	TD 6h	TD 9h	TD 12h	TD 15h	TD 18h	TD 21h
	124.165	124.477	116.215	111.663	122.826	120.207	234.393	355.513
	109.531	112.61	118.389	173.893	125.567	173.421	166.386	1839.62
	109.291	117.258	118.513	131.013	112.743	120.672	187.201	202.945
	111.62	116.544	112.751	125.101	118.759	164.513	172.635	139.775
	112.186	123.834	111.775	111.464	115.874	129.318	205.034	257.868
	129.498	128.942	118.842	161.268	114.108	173.979	183.296	137.123
	119.29	158.558	119.559	133.02	122.387	154.911	501.508	114.727
	129.709	123.703	115.852	132.549	179.646	180.705	287.861	142.617
	140.302	125.436	131.556	121.534	129.463	170.101	200.199	138.879
	117.883	120.237	115.89	143.218	148.33	141.97	147.676	276.14
	110.759	144.956	146.786	110.999	229.373	124.841	134.796	182.557
	113.789	116.988	152.244	126.585	114.604	114.319	147.568	978.608
	114.424	147.881	157.49	111.251	125.091	152.067	118.627	249.761
	128.474	119.337	109.99	138.622	120.17	139.429	109.865	118.911
	119.339	112.867	156.588	129.852	120.394	120.094	143.517	128.796
	119.175	198.723	141.397	138.288	112.561	122.185	116.007	145.246
	121.004	110.773	113.482	112.968	126.144	126.663	225.076	188.05
	113.357	121.305	111.744	118.529	148.322	124.344	139.339	142.667
	125.988	127.349	114.479	118.986	128.166	146.583	639.515	175.691
	116.27	116.336	116.685	115.193	150.243	175.176	157.641	180.756
	122.354	129.007	132.919	154.027	154.438	483.21	224.757	177.172
	134.67	126.577	118.931	129.304	222.604	169.999	133.633	126.863
		133.977	108.172	112.915		124.061		149.134
		112.893	125.602	114.89
		123.796		126.427
		125.724		112.595
		147.836		127.416
				114.798
				125.504
				117.962
average-background	20.1398	28.4416	24.4105	26.7278	38.2643	58.8161	108.024	184.757
STDEV	8.50142	18.3964	15.3121	15.5319	33.0003	74.0999	127.197	382.269
SEM	1.81251	3.54039	3.12556	2.83572	7.0357	15.4509	27.1186	79.7086
