# Supplementary material for: Structural plasticity of actin-spectrin membrane skeleton and functional role of actin and spectrin in axon degeneration
Source: eLife. 2019 May 1;8:e38730. doi: 10.7554/eLife.38730 (PMC6494423; doi:10.7554/eLife.38730)
Supplement: Figure 1—figure supplement 2—source data 1. [file elife-38730-fig1-figsupp2-data1.xlsx]

## Sheet: panel B_proximal
	with NGF	TD 12h
	0.0029446	0.128339
	0.0389008	0.000983299
	0.0457607	-0.0237252
	0.0686878	-0.0282208
	0.0616795	0.197209
	0.0329984	-0.0448552
	-0.129595
	0.0765802
average	0.0247446	0.0382884
STDEV	0.0665349	0.0999386
SEM	0.0235236	0.0407998
