# Supplementary material for: Structural plasticity of actin-spectrin membrane skeleton and functional role of actin and spectrin in axon degeneration
Source: eLife. 2019 May 1;8:e38730. doi: 10.7554/eLife.38730 (PMC6494423; doi:10.7554/eLife.38730)
Supplement: Figure 2—source data 1. [file elife-38730-fig2-data1.xlsx]

## Sheet: lentiGFP
	with NGF	TD 4h	TD 8h	TD 12h
	0.225078	0.114047	0.0982251	0.530243
	0.260501	0.125318	-0.148506	0.0869617
	0.190201	0.0860063	0.130614	0.295681
	0.211019	-0.0166845	0.0182936	0.0912204
	0.478727	0.350968	0.252623	0.267627
	0.0355694	0.326916	-0.0503137	0.238035
	0.546833	0.00763462	0.170456	0.533615
	-0.0671288	0.0893687	0.0124266	0.0501506
	0.282895	0.124209	0.0518921	0.55138
	0.260573	-0.0079909	0.222434	0.24718
	0.374719	0.0495472	0.168609	0.266091
	0.250489	0.260488	0.0891992	0.363453
	-0.0855168	0.198739	0.223752	0.288057
	0.406079	-0.0724	0.308951	0.292311
	0.593913	0.227521	-0.0662011	0.342942
	0.0493087	0.47418	0.200776	0.319179
	0.433025	0.100648	0.228915	0.108747
	0.625119	0.0297603	-0.0989803	0.419322
	0.351242	0.424954	0.0953387	0.382977
	0.254215	0.0419594	0.117879	0.114172
	0.412085	0.0459309	-0.0249261	0.0566671
	0.295254	0.330607	0.189349	0.166437
	0.772599	0.0843729	0.72878	0.14982
	0.238487	0.214285	-0.0662608	0.108527
	0.205895	0.134442	0.0752454	0.268279
	0.0552982	0.190384	0.156501	0.0054177
	0.112045	0.128403	0.0879408	0.295771
	0.113955	0.308611	0.0509558	0.0566819
	0.0677586	-0.0504989	0.0134392	0.251763
	0.696053	0.0351305	0.141888	-0.0381764
	0.726137	0.206753	0.210223	0.113481
	0.226523	0.258803	0.184629	0.189324
	0.615537	0.102527	0.190844	0.0719919
	0.242723	0.322284	0.105686	0.320655
	0.19487	0.211182	0.0888828	0.0460677
	0.0612234	0.116148	-0.0322471	0.408026
	0.469204	0.0543621	0.00733525	0.500018
	0.775074	0.353241	0.0877424	0.307115
	0.206203	0.428219	0.197698	0.326467
	0.487238	0.0703316	0.0209997	0.179938
	0.120276	0.0153825	0.0496416	0.245289
	0.197637	0.0915	0.258275	0.125926
	0.30122	0.29145	0.0674332	0.352053
	0.607745	0.122292	0.272213	0.0299331
	0.422876	0.0835418	0.445893	0.210498
	0.0449382	0.128455	0.537134	0.177307
	0.215834	0.171274	0.19205	0.885505
	0.125615	-0.0408789	0.237935	0.443516
	0.441908	0.31353	0.217372	0.421082
	0.0818899	-0.0503611	0.282236	-0.0110709
	0.1246	0.201288	0.2615	0.0404029
	0.467261	0.266685	0.0846329	0.0143676
	0.151254	-0.0700026	0.0990133	0.126146
	0.554789	0.427994	0.156461	0.291029
	0.0572889	0.0344844	0.264942	0.0675456
	0.0298644	0.0703043	0.071232	0.0407809
	0.38931	-0.0125319	0.0685397	0.634849
	0.103081	0.280761	0.25242	0.297372
	0.53845	0.117963	0.482553	0.297123
	0.519487	0.22696	0.124612	0.00272866
	0.815536	0.266571	0.208778	0.190895
	0.244706	0.261186	0.0706637	0.372975
	0.690652	0.32013	0.256563	0.0665061
	0.0733556	0.165323	0.174187	0.0458784
	0.217265	-0.0663568	0.297218	0.144977
	0.0488938	0.193047	0.0246095	0.209283
		0.0689734	0.428436	0.701163
		0.145629	0.0756473	0.136658
		0.233144	0.158776	0.519783
		0.0930846	0.240655	0.0316724
		0.234501	0.507174	0.243901
		0.0783239	0.325459	0.00916929
		0.153208	0.197475	-0.0689442
		0.128841	0.190152	0.145157
		0.219921	-0.036154	0.169419
		0.0747022	0.488916	0.2037
		0.0792252	-0.152552	0.178749
			0.0771202	-0.0385206
			0.175602	0.116432
			0.361432	0.0246746
			0.208938	0.077057
			0.427817	0.0151674
			0.188959	-0.039705
			0.306017	0.180327
			0.127547	0.0954977
			0.152229	0.246423
			0.342338	0.207372
			0.0324068	0.136849
			0.144359	0.193653
			0.0188453	0.339754
			0.140604	0.0779077
			0.0549487	0.0841069
			0.250632	0.177761
			0.472259	0.0113694
			0.1924	0.563649
			0.250358	0.278549
			0.085309	0.564727
			0.278732	0.388662
			-0.0974106	0.0594525
			0.204396	-0.0676562
			0.356906	0.132794
			0.30124	0.305428
			-0.0431512
			0.287189
			0.174019
			-0.0103969
			0.314447
			0.265323
average	0.306618	0.15325	0.170043	0.212732
STDEV	0.225635	0.129493	0.153319	0.180687
SEM	0.0277737	0.0147571	0.0147531	0.0178906

## Sheet: lentiBcl-xl
	with NGF	TD 4h	TD 8h	TD 12h
	0.436942	0.217025	-0.0046808	0.0338848
	0.00167186	0.450965	0.110855	0.158881
	0.755528	0.796211	0.547086	0.1003
	0.0537561	0.124334	0.616482	0.133855
	0.529814	0.354444	0.0992113	0.083933
	0.290788	0.271285	-0.109885	0.404943
	0.21107	0.0979148	0.220952	0.156798
	0.804619	0.0982076	0.257224	0.0526109
	0.339136	0.456358	0.357801	0.132131
	0.405803	0.415147	0.192644	0.309152
	0.679149	0.212431	0.084972	0.166348
	0.248018	0.0368679	0.242646	0.292906
	0.486999	0.237974	0.305111	0.0561297
	0.340524	-0.0442371	0.210159	0.138445
	0.553864	0.232835	-0.191912	0.197213
	0.245343	0.133335	0.0851634	-0.0323338
	0.0937776	-0.24304	0.0391477	0.505436
	0.765529	0.394331	-0.00687539	0.222422
	0.312235	0.283215	0.193356	0.0234463
	0.293125	0.233283	0.0809866	0.00364992
	0.413635	0.204116	0.0841274	0.197326
	0.93541	0.0122891	0.0295587	0.126456
	0.80152	0.361916	0.233025	0.231902
	0.0547121	0.158936	0.0552586	0.0344806
	0.776312	0.0678427	0.190576	0.0333741
	0.382519	0.215452	0.485705	0.514191
	0.654447	-0.0355332	-0.0476447	0.245683
	0.105363	0.0857488	0.0388091	0.312367
	0.212747	0.520943	0.13726	-0.0166699
	0.371645	0.225498	0.557467	0.145273
	-0.0411556	0.44005	0.341946	0.284476
	0.100646	-0.00150112	-0.00888761	0.315099
	0.27655	0.12815	0.387594	0.130256
	0.262006	0.032995	0.165482	0.290325
	0.333122	0.515336	0.103228	0.48029
	0.159686	0.128217	0.201329	0.0260868
	0.554148	0.100339	0.361297	0.185138
	0.16932	0.267243	0.368527	0.428396
	0.164041	0.325447	0.360607	0.294156
	0.579449	0.332534	0.0584487	0.384912
	0.39982	0.00600764	0.358727	0.125359
	0.220021	0.0944806	0.563178	0.327008
	0.281845	0.218174	0.659193	0.0786011
	0.181497	0.383286	0.294402	0.0987136
	0.016354	0.642935	0.0972651	-0.0494424
	0.273455	0.238243	0.29761	0.1238
	0.118598	0.226726	0.0788101	0.174755
	0.49415	0.141044	0.193512	0.0410754
	0.853737	0.206113	0.0284017	0.0896375
	0.328611	0.368025	0.196485	0.014392
	0.78158	0.0934797	0.063672	0.115431
	0.186959	0.155028	0.129674	0.297948
	0.615556	0.356193	0.529732	0.0491608
	0.45422	0.493181	0.315733	0.398578
	0.012636	-0.0242327	0.0799741	0.452084
	-0.0372727	0.203299	-0.0540088	0.00768455
	0.391597	0.588056	-0.0929286	0.325691
	0.179858	0.272856	0.248102	0.130749
	0.206531	0.0847706	0.0919463	0.135226
	0.0968617	0.0294759	0.213985	0.00787022
	0.350105	0.155548	0.139967	0.209795
	0.472088	0.00677058	0.218194	-0.132642
	0.761009	0.0946741	0.160942	0.258006
	-0.0223545	0.160629	0.0772875	-0.0582657
	0.493481	0.541574	0.0661546	0.152096
	0.224138	0.28464	0.110649	0.111715
	-0.166779	0.105131	0.13464	0.476077
	0.151444	0.214336	0.311723	0.312815
	0.222101	0.359475	0.0816386	0.11234
	0.227107	-0.117212	0.169912	0.257236
	0.223145	0.658314	0.222466	0.0260054
	0.20307	0.324208	0.278121	0.127263
	0.263331	0.261164	0.264366	0.36276
	0.24268	0.304384	0.0991701	0.339411
	0.232541	0.0329795	0.31168	0.322382
	0.332553	0.533075	0.181506	0.0884275
	0.316187	0.0339669	0.189053	0.357876
	0.56253	0.269073	0.099315	0.292734
	0.217093	0.219252	-0.0426626	0.224356
	0.319358	0.198308	0.287383	0.872531
		0.102766	0.128317	0.159937
		-0.0648227	0.228444	0.136685
		0.481262	0.229349	0.304594
		0.0205129	0.0172967	0.110132
		0.0896865	0.230711	0.550197
		0.108551	0.0702676	-0.00218235
		0.114154	0.235479	1.17742
		0.136057	-0.0885234	0.301662
		0.0144097	0.226659	0.044591
		0.276537	0.050148	0.367613
		0.283807	0.436715	0.118126
		-0.201636	0.0359801	0.302325
		0.551259	0.283276	0.096354
		0.150557	0.349044	0.0654323
		0.543509	0.0572392	0.0304592
		0.230631	0.0722832	0.101085
		0.223689	0.0108213	0.243082
		0.152565	0.257697	-0.0255732
		0.453605	0.184707	0.23122
		0.182254	0.0543727	0.00854925
			0.617344	-0.0372295
			0.410978	0.0967993
			0.116753	0.126124
			0.176158	-0.12696
			0.0160814
			0.151685
			-0.0571564
			0.127522
			0.12334
			-0.111248
average	0.334941	0.221117	0.179372	0.19059
STDEV	0.238243	0.18977	0.167235	0.190023
SEM	0.0266363	0.018977	0.0159453	0.0186333

## Sheet: Bax Het
	with NGF	TD 3h	TD 6h	TD 9h	TD 12h
	0.277737	0.44733	0.0791181	0.14356	0.0103269
	0.343822	0.273054	0.450407	0.0326803	0.0926946
	0.376105	-0.153303	0.446825	0.22766	-0.199282
	0.46602	0.0242642	0.315002	0.287107	-0.230604
	0.239259	0.0368931	0.0115634	0.126802	0.0216551
	0.348797	0.0145495	0.633443	0.0316798	-0.0715065
	-0.00707187	0.297211	-0.12522	-0.25948	0.110851
	0.64259	0.549822	0.331714	0.314643	0.304428
	0.0285583	0.269404	0.203338	0.105477	0.461572
	0.357647	0.388106	0.444077	0.227186	0.232665
	0.452609	0.287783	0.145181	0.117459	0.0393969
	0.641591	-0.0842653	-0.00659514	0.563175	0.115658
	0.827554	0.224129	-0.051449	-0.0186759	0.382099
	0.116416	0.15196	0.0594632	-0.284598	0.146213
	-0.0468843	-0.362588	0.485595	-0.0840841	0.160533
	-0.118728	-0.124111	0.25458	0.096628	0.0887015
	0.576404	0.39338	-0.164589	-0.000103988	0.124138
	0.222518	-0.0276951	-0.24475	-0.104489	0.17324
	0.607917	-0.0851491	0.184849	0.114431	0.349373
	0.330937	0.626721	0.255073	0.141768	0.32071
	0.280389	0.173242	0.00829391	0.00134589	-0.0760807
	0.0340213	0.00399768	-0.0980455	0.0739861	0.0530918
	-0.0203219	0.149194	0.165865	0.253902	0.0360908
	0.245149	-0.00387273	0.207148	0.207532	0.324605
	0.342532	0.306405	0.073121	0.0379753	0.508514
	0.14427	-0.285562	-0.209314	0.19902	-0.308973
	0.369646	0.0599164	0.914557	0.0606227	0.277821
	0.119316		0.398075	0.217474	0.156308
	0.0535953		0.00162308	0.389915	-0.198323
	0.150295		0.230911	0.326378	0.153215
	0.0493634		-0.00467495	0.314273	0.103075
	-0.117988		0.334851	-0.0249849	-0.124695
	0.135799		0.208963	0.0379893	0.0819726
	0.332755		0.272133	-0.00896163	-0.096706
	0.155931		0.103976	0.224617	0.0443296
			0.167617	0.0390092	0.210841
			0.306025	0.41457	-0.027469
			0.732246		-0.00242859
			0.0386346		-0.0235017
			0.476852		0.0757023
			0.653545		0.637251
			-0.0929072		0.314075
			0.098993		0.0476273
			0.354449		0.310049
			-0.136639		0.0702942
			0.198597		0.385321
			0.104399		0.102503
			0.347872		0.0138725
			0.60399		0.164482
			0.352698		0.142897
			0.140983		-0.0417452
			0.136281		-0.207746
			-0.054378		0.239704
average	0.255959	0.131512	0.202724	0.122797	0.112808
STDEV	0.229974	0.243704	0.248318	0.175225	0.193036
SEM	0.0388727	0.0469008	0.0341092	0.0288068	0.0265156

## Sheet: Bax KO
	with NGF	TD 3h	TD 6h	TD 9h	TD 12h
	0.367583	-0.0945679	0.261586	0.072359	0.0213377
	0.0505039	0.47365	0.567231	0.512114	0.162559
	0.1737	-0.0424552	0.0517031	0.381853	-0.0767797
	-0.0616784	-0.0887652	0.339181	-0.078887	0.216181
	0.269517	0.405409	0.189392	0.349187	0.00532951
	0.620603	0.122956	0.604558	0.402834	0.0225429
	-0.00763763	0.217649	-0.146871	0.0137446	-0.0230598
	0.454178	-0.266158	0.0447279	-0.0114513	0.156502
	-0.0333715	0.352655	-0.046821	0.186917	0.12456
	0.827224	-0.14196	0.771749	0.104514	-0.0240484
	0.135284	0.521239	0.398799	0.139233	0.191601
	-0.187992	0.0887202	0.0355829	0.317444	-0.174149
	0.304032	0.62735	0.206589	-0.0160273	0.0344887
	0.252581	0.395663	0.230452	0.176548	0.495659
	0.449588	0.154944	0.425753	0.247556	0.0811545
	0.445001	-0.251028	0.299575	0.391822	0.174838
	0.66749	0.194233	-0.36295	-0.294091	0.339802
	0.317451	-0.123167	0.318023	0.450985	0.900659
	0.0679188	-0.0930836	0.139928	0.374483	0.596271
	0.243217	0.561449	0.0921716	-0.0678619	-0.00651149
	-0.124579	0.128049	0.420529	-0.0960668	0.0162696
	-0.0348495	0.0962902	0.472393	0.0260641	0.365525
	0.461028	0.134067	0.463824	0.0718579	0.375202
	0.357051	0.217564	-0.014678	0.500154	0.521923
	0.309841	0.408526	0.00257985	-0.229202	0.318062
	0.237546	0.273197	-0.194724	0.142355	-0.0176352
	0.468291	0.15227	0.0488763	-0.283291	-0.0154602
	0.370162	0.2851	0.328778	0.503883	-0.337206
	0.0182731	-0.13245	-0.0795197	0.40516	-0.0190186
	0.503235	0.174657	0.20355	0.0265658	0.013764
	0.15209	0.37588	0.179586	0.586253	0.338615
	0.440685	0.122992	0.0513184	0.0529211	-0.170158
	0.479718	0.337582	0.111514	0.437002
	0.453825	-0.0591332	0.0296643	0.138783
	0.339644	-0.0630741	0.0316388
	0.295238	0.442033	0.125656
	0.081034	0.0541471	0.418274
	0.314909	0.189271	0.192715
	-0.0146739	0.578496	-0.195202
	0.106632	0.288734	0.0733068
	0.356722	-0.331825	0.127934
	0.199503	0.16165	-0.150908
	0.0889061	0.107744	0.2213
	-0.0574831	0.172082	-0.191677
	0.689128	0.181325	0.102485
	0.521914	0.0812911
		0.592529
average	0.268891	0.169867	0.159991	0.17458	0.144026
STDEV	0.232537	0.237998	0.235209	0.240488	0.253829
SEM	0.0342857	0.0347155	0.035063	0.0412433	0.0448711
