# Supplementary material for: Structural plasticity of actin-spectrin membrane skeleton and functional role of actin and spectrin in axon degeneration
Source: eLife. 2019 May 1;8:e38730. doi: 10.7554/eLife.38730 (PMC6494423; doi:10.7554/eLife.38730)
Supplement: Figure 2—figure supplement 1—source data 1. [file elife-38730-fig2-figsupp1-data1.xlsx]

## Sheet: Sheet1
	lenti:GFP with NGF	lenti:GFP TD12h	lenti: Bcl-xl with NGF	lenti:Bcl-xl TD12h
	1004.19	873.713	1452.59	602.517
	781.948	564.99	895.243	677.931
	893.444	589.78	2375.61	528.555
	868.616	514.997	513.677	401.065
	833.725	620.117	797.351	913.152
	556	1390.65	728.121	1046.24
	963.637	612.273	776.604	985.501
	560.245	605.623	1315.87	709.263
	522.638	826.319	625.388	646.38
	674.91	801.558	616.394	657.236
	582.839	767.297	844.858	589.337
	546.706	344.852	425.444	342.09
	308.733	772.292	365.216	745.761
	1077.8	956.721	621.167	845.447
	965.169	815.969	602.197	664.453
	293.079	901.933	1237.88	356.96
	428.925	872.653	654.113	633.74
	633.236	914.63	1249.41	971.735
	853.608	679.335	709.427	484.902
	871.249	975.974	620.896	261.43
	327.213	771.963	1026.44	973.206
	790.86	492.23	711.816	455.675
	605.446	510.584	1042.87	509.235
	458.757	281.877	270.835	443.273
	748.536	468.683	847.886	392.339
	1018.59	872.132	1190.54	1128.7
	637.622	482.901	376.985	562.46
	399.411	803.283	400.584	1394.94
	392.32	1457.82	703.691	485.745
	892.746	1511.55	705.078	375.761
	698.783	1084.78	327.916	893.94
	723.266	463.135	543.918	754.181
	887.328	574.565	629.473	569.032
	594.688	441.646	534.731	408.293
	448.808	340.137	492.027	684.974
	365.311	672.124	398.485	721.801
	607.395	651.969	832.52	447.68
	971.671	697.651	380.433	334.316
	696.32	1469.87	227.734	600.457
	997.561	527.97	838.388	1139.5
	597.722	404.778	685.056	931.927
	937.723	1228.25	610.027	356.786
	592.814	1337.58	726.617	1202.81
	1153.23	444.254	709.37	274.123
	614.246	474.086	435.483	457.986
	302.144	1014.32	515.338	1610.64
	1017.88	351.474	265.683	323.817
	562.667	590.068	560.862	545.556
	1277.87	1200.26	901.874	730.492
	491.405	976.926	453.171	833.333
	1274.46	1294.58	1356.98	522.752
	1011.76	1163.13	825.468	1448.13
	749.9	420.396	1061.84	458.29
	1014.63	927.864	817.613	823.709
	839.598	452.786	630.167	721.33
	843.68	702.216	577.003	345.766
	754.784	780.787	513.977	658.21
	563.01	122.777	1026.6	608.424
	655.16	129.111	360.203	619.724
	940.118	111.046	521.221	267.406
	813.784	496.646	243.915	647.988
	1238	633.243	436.226	364.456
	764.121	785.44	373.961	653.488
	450.189	521.293	241.228	304.178
	406.553	876.185	278.56	572.186
	431.142	953.527	917.897	373.69
		1034.02	263.743	1438.31
		967.264	667.577	1004.48
		1300.97	1168.13	465.658
		537.899	640.416	416.002
		826.794	778.126	781.616
		676.099	861.691	356.953
		299.97	517.358	722.437
		707.652	1443.23	718.438
		813.868	722.284	928.396
		514.526	612.383	310.104
		752.266	925.891	452.952
		316.345	951.243	215.615
		621.883	325.911	229.164
		241.62	390.005	382.178
		418.53		249.993
		505.24		417.727
		417.697		798.778
		1188.93		1571.34
		440.772		673.333
		795.231		229.664
		614.014		1475.68
		1296.38		230.763
		769.388		245.415
		662.157		1166.49
		718.85		837.113
		946.64		424.562
		874.067		452.233
		1091.75		769.488
		1864.97		465.599
		908.88		475.015
		371.64		608.145
		494.113		422.271
		508.961		678.685
		800.962		317.765
		319.255		923.966
		603.523		685.918
				766.401
				472.75
average	723.968	731.321	702.802	642.094
STDEV	249.56	330.668	351.629	315.573
SEM	30.7187	32.741	39.3133	30.9445
