# Supplementary material for: Structural plasticity of actin-spectrin membrane skeleton and functional role of actin and spectrin in axon degeneration
Source: eLife. 2019 May 1;8:e38730. doi: 10.7554/eLife.38730 (PMC6494423; doi:10.7554/eLife.38730)
Supplement: Figure 2—figure supplement 2—source data 1. [file elife-38730-fig2-figsupp2-data1.xlsx]

## Sheet: Sheet1
Identified Phosphorylation sites of Add1, Add2, Add3, Sptan1 & Sptbn1
Gene names	Gene name		Localization prob	The probability that this is the correct assigment of the phopsphorylation (1 is best)
Position	Residue and position with respect to the gene product		PEP	posterior error probabilities (lower is better)
Motifs	Motifs that can be associated with the phosphorylation*		Score	Best scoring peptide (higher is better)
Known site	+ indicates that the site has been matched previously*		Delta score	Score difference to the 2nd best localization (higher is better)
Score for localization	Score for the lozalization of the phosphorylation site (higher is better)		Mass error [ppm]	Mass deviation from measuered compared to theoretical peptide in parts per million (0 is best).
Intensity	Signal of peptides that contains the phosphorylated residue (higher suggest larger amounts)		*) data obtained from PhosPhoSite (https://www.phosphosite.org/homeAction.action)
Gene names	Position	Motifs	Known site	Localization prob	PEP	Score	Delta score	Score for localization	Mass error [ppm]	Intensity
Add1	T358	ERK1,2 kinase substrate motif;GSK3, Erk1, Erk2 and CDK5 kinase motif;GSK-3, ERK1, ERK2, CDK5 substrate motif;WW domain binding motif	+	1	2.7331e-59	240.2	191.63	194.23	0.57649	22110000000
Add1	S615	Casein kinase II substrate motif;G protein-coupled receptor kinase 1 substrate motif;PKA kinase substrate motif;PKC kinase substrate motif	+	1	1.95271e-171	367.69	367.69	140.3	-0.83217	16239000000
Add1	S12	ERK1,2 kinase substrate motif;G protein-coupled receptor kinase 1 substrate motif;GSK-3, ERK1, ERK2, CDK5 substrate motif;WW domain binding motif	+	0.997935	2.99916e-14	152.16	152.16	134.06	-0.0039133	15768000000
Add1	S355	Akt kinase substrate motif;Casein kinase II substrate motif;ERK1,2 kinase substrate motif;G protein-coupled receptor kinase 1 substrate motif;Growth associated histone HI kinase substrate motif;GSK-3, ERK1, ERK2, CDK5 substrate motif;PKA kinase substrate motif;PKC kinase substrate motif;WW domain binding motif	+	0.998366	2.7331e-59	232.37	232.37	232.37	-0.3029	13464000000
Add1	T641	Casein kinase II substrate motif;ERK1,2 kinase substrate motif;G protein-coupled receptor kinase 1 substrate motif;GSK3, Erk1, Erk2 and CDK5 kinase motif;GSK-3, ERK1, ERK2, CDK5 substrate motif;WW domain binding motif		0.999869	7.4582e-56	226.65	208.19	189.31	-0.049205	8929300000
Add1	T610	Casein kinase II substrate motif;ERK1,2 kinase substrate motif;G protein-coupled receptor kinase 1 substrate motif;GSK3, Erk1, Erk2 and CDK5 kinase motif;GSK-3, ERK1, ERK2, CDK5 substrate motif;WW domain binding motif	+	0.999824	7.4582e-56	226.65	208.19	226.65	-0.038613	6229900000
Add1	T639	Casein kinase II substrate motif;ERK1,2 kinase substrate motif;G protein-coupled receptor kinase 1 substrate motif;GSK3, Erk1, Erk2 and CDK5 kinase motif;GSK-3, ERK1, ERK2, CDK5 substrate motif;WW domain binding motif	+	0.999824	7.4582e-56	226.65	208.19	226.65	-0.038613	5793900000
Add1	T645	Cdc2 kinase substrate motif;CDK1,2,4,6 kinase substrate motif;CDK5 kinase substrate motif;ERK1,2 kinase substrate motif;Growth associated histone HI kinase substrate motif;GSK3, Erk1, Erk2 and CDK5 kinase motif;GSK-3, ERK1, ERK2, CDK5 substrate motif;MDC1 BRCT domain binding motif;Plk1 PBD domain binding motif;WW domain binding motif		0.8535	7.4582e-56	226.65	208.19	171.76	-0.17723	4198300000
Add1	S465	Casein kinase II substrate motif;Casein kinase II substrate motif;ERK1,2 kinase substrate motif;ERK1,2 kinase substrate motif;Growth associated histone HI kinase substrate motif;Growth associated histone HI kinase substrate motif;GSK-3, ERK1, ERK2, CDK5 substrate motif;GSK-3, ERK1, ERK2, CDK5 substrate motif;MDC1 BRCT domain binding motif;MDC1 BRCT domain binding motif;PKA kinase substrate motif;…	+	0.975406	2.40147e-38	192.55	183.15	132.53	-0.54993	3987900000
Add1	S555	Cdc2 kinase substrate motif;CDK kinase substrate motif;CDK1,2,4,6 kinase substrate motif;ERK1,2 kinase substrate motif;G protein-coupled receptor kinase 1 substrate motif;GSK3 kinase substrate motif;GSK-3, ERK1, ERK2, CDK5 substrate motif;WW domain binding motif	+	0.998118	1.1084e-37	176.01	176.01	138.15	0.15535	3894000000
Add1	T11	G protein-coupled receptor kinase 1 substrate motif	+	0.896372	3.58e-07	109.83	109.83	105	0.17161	2703900000
Add1	T614	Cdc2 kinase substrate motif;CDK1,2,4,6 kinase substrate motif;CDK5 kinase substrate motif;ERK1,2 kinase substrate motif;Growth associated histone HI kinase substrate motif;GSK3, Erk1, Erk2 and CDK5 kinase motif;GSK-3, ERK1, ERK2, CDK5 substrate motif;MDC1 BRCT domain binding motif;Plk1 PBD domain binding motif;WW domain binding motif	+	0.839506	7.4582e-56	226.65	208.19	65.901	0.7714	1256000000
Add1	T643	Cdc2 kinase substrate motif;CDK1,2,4,6 kinase substrate motif;CDK5 kinase substrate motif;ERK1,2 kinase substrate motif;Growth associated histone HI kinase substrate motif;GSK3, Erk1, Erk2 and CDK5 kinase motif;GSK-3, ERK1, ERK2, CDK5 substrate motif;MDC1 BRCT domain binding motif;Plk1 PBD domain binding motif;WW domain binding motif		0.839506	7.4582e-56	226.65	208.19	65.901	0.7714	1213900000
Add1	S64	ERK1,2 kinase substrate motif;GSK-3, ERK1, ERK2, CDK5 substrate motif;WW domain binding motif	+	1	1.13983e-32	174.89	168.52	130.41	-1.7809	1207400000
Add1	S613	DNA dependent Protein kinase substrate motif	+	0.794364	4.38016e-40	192.85	160.98	159.06	0.58957	1199100000
Add1	S644	DNA dependent Protein kinase substrate motif		0.794364	4.38016e-40	192.85	160.98	159.06	0.58957	977800000
Add1	S642	DNA dependent Protein kinase substrate motif		0.794364	4.38016e-40	192.85	160.98	159.06	0.58957	721080000
Add1	S431	Beta-TrCP1 domain binding motif;Cdc2 kinase substrate motif;CDK kinase substrate motif;CDK1,2,4,6 kinase substrate motif;ERK1,2 kinase substrate motif;GSK-3, ERK1, ERK2, CDK5 substrate motif;MAPKAPK2 kinase substrate motif;WW domain binding motif	+	0.961749	9.36408e-29	152.02	145.9	83.826	-0.72391	701230000
Add1	S427	b-Adrenergic Receptor kinase substrate motif;Casein kinase I substrate motif;Casein kinase II substrate motif;G protein-coupled receptor kinase 1 substrate motif;GSK3 kinase substrate motif;MAPKAPK2 kinase substrate motif	+	0.755408	3.2387e-53	179.1	169.63	76.029	0.90271	644040000
Add1	S600	Casein kinase II substrate motif;ERK1, ERK2, SAPK, CDK5 and GSK3 kinase substrate motif;ERK1,2 kinase substrate motif;Growth associated histone HI kinase substrate motif;GSK-3, ERK1, ERK2, CDK5 substrate motif;PKA kinase substrate motif;PKC kinase substrate motif;Pyruvate dehydrogenase kinase substrate motif;WW domain binding motif	+	0.998432	0.000319318	75.703	61.739	75.703	-3.5959	510440000
Add1	S629	Casein kinase II substrate motif;ERK1, ERK2, SAPK, CDK5 and GSK3 kinase substrate motif;ERK1,2 kinase substrate motif;Growth associated histone HI kinase substrate motif;GSK-3, ERK1, ERK2, CDK5 substrate motif;PKA kinase substrate motif;PKC kinase substrate motif;Pyruvate dehydrogenase kinase substrate motif;WW domain binding motif		0.998432	0.000319318	75.703	61.739	75.703	-3.5959	510440000
Add1	S631	Casein kinase II substrate motif;ERK1, ERK2, SAPK, CDK5 and GSK3 kinase substrate motif;ERK1,2 kinase substrate motif;Growth associated histone HI kinase substrate motif;GSK-3, ERK1, ERK2, CDK5 substrate motif;PKA kinase substrate motif;PKC kinase substrate motif;Pyruvate dehydrogenase kinase substrate motif;WW domain binding motif		0.998432	0.000319318	75.703	61.739	75.703	-3.5959	510440000
Add1	S464	G protein-coupled receptor kinase 1 substrate motif;G protein-coupled receptor kinase 1 substrate motif;GSK3 kinase substrate motif;GSK3 kinase substrate motif	+	0.813642	2.58358e-37	178.84	169.31	105.46	0.13258	476560000
Add1	S59	Aurora-A kinase substrate motif;PAK2 kinase substrate motif;Pim1 kinase substrate sequence;PKA kinase substrate motif;PKC kinase substrate motif	+	1	1.13983e-32	174.89	168.52	130.41	-1.7809	331520000
Add1	S408	Casein kinase II substrate motif;MAPKAPK2 kinase substrate motif;PKA kinase substrate motif;PKC kinase substrate motif	+	0.999993	2.71012e-21	123.01	110.05	123.01	-2.0207	77605000
Add2	S11	Casein kinase I substrate motif;ERK1,2 kinase substrate motif;G protein-coupled receptor kinase 1 substrate motif;GSK3 kinase substrate motif;GSK-3, ERK1, ERK2, CDK5 substrate motif;WW domain binding motif	+	0.999992	3.59234e-81	230.88	230.88	132.28	-0.26768	23737000000
Add2	S594	Cdc2 kinase substrate motif;CDK kinase substrate motif;CDK1,2,4,6 kinase substrate motif;ERK1,2 kinase substrate motif;G protein-coupled receptor kinase 1 substrate motif;GSK3 kinase substrate motif;GSK-3, ERK1, ERK2, CDK5 substrate motif;PKA kinase substrate motif;PKC kinase substrate motif;WW domain binding motif	+	1	4.57875e-54	229.89	189.88	215.87	-0.029421	23430000000
Add2	S598	G protein-coupled receptor kinase 1 substrate motif;GSK3 kinase substrate motif;MAPKAPK2 kinase substrate motif	+	0.994656	4.57875e-54	212.05	212.05	130.25	0.30152	15760000000
Add2	S602	ERK1,2 kinase substrate motif;G protein-coupled receptor kinase 1 substrate motif;GSK3 kinase substrate motif;GSK-3, ERK1, ERK2, CDK5 substrate motif;MAPKAPK2 kinase substrate motif;WW domain binding motif	+	0.999849	4.57875e-54	212.05	212.05	168.75	-0.65485	15235000000
Add2	S606	Casein kinase II substrate motif;Cdc2 kinase substrate motif;CDK kinase substrate motif;CDK1,2,4,6 kinase substrate motif;ERK1,2 kinase substrate motif;G protein-coupled receptor kinase 1 substrate motif;GSK-3, ERK1, ERK2, CDK5 substrate motif;MAPKAPK2 kinase substrate motif;WW domain binding motif	+	0.998797	1.03113e-24	157.63	146.52	136.21	-0.097522	7246200000
Add2	S692	Casein kinase II substrate motif;ERK1,2 kinase substrate motif;G protein-coupled receptor kinase 1 substrate motif;GSK3 kinase substrate motif;GSK-3, ERK1, ERK2, CDK5 substrate motif;MAPKAPK2 kinase substrate motif;WW domain binding motif	+	1	3.08593e-119	317.7	298.09	288.42	0.14504	4273700000
Add2	T599	Casein kinase II substrate motif;G protein-coupled receptor kinase 1 substrate motif;GSK-3, ERK1, ERK2, CDK5 substrate motif;MDC1 BRCT domain binding motif;PKA kinase substrate motif;PKC kinase substrate motif;Plk1 PBD domain binding motif;WW domain binding motif	+	0.906932	1.03113e-24	157.63	146.52	77.43	-0.12377	3584400000
Add2	S618	Casein kinase II substrate motif;Cdc2 kinase substrate motif;CDK kinase substrate motif;CDK1,2,4,6 kinase substrate motif;ERK1,2 kinase substrate motif;G protein-coupled receptor kinase 1 substrate motif;GSK-3, ERK1, ERK2, CDK5 substrate motif;MAPKAPK2 kinase substrate motif;WW domain binding motif	+	0.999783	4.98177e-34	214.89	214.89	97.904	1.4747	2752800000
Add2	S614	ERK1,2 kinase substrate motif;G protein-coupled receptor kinase 1 substrate motif;Growth associated histone HI kinase substrate motif;GSK3 kinase substrate motif;GSK-3, ERK1, ERK2, CDK5 substrate motif;WW domain binding motif	+	1	4.98177e-34	214.89	214.89	97.904	1.4747	2639000000
Add2	S700	Casein kinase II substrate motif;Cdc2 kinase substrate motif;CDK kinase substrate motif;CDK1,2,4,6 kinase substrate motif;ERK1,2 kinase substrate motif;Growth associated histone HI kinase substrate motif;GSK-3, ERK1, ERK2, CDK5 substrate motif;MAPKAPK2 kinase substrate motif;WW domain binding motif	+	0.971358	5.09368e-49	207.76	187.75	206.11	0.2342	1246000000
Add2	S678	b-Adrenergic Receptor kinase substrate motif;Casein kinase I substrate motif;Casein kinase II substrate motif;PKA kinase substrate motif;PKC kinase substrate motif;Pyruvate dehydrogenase kinase substrate motif	+	0.999967	1.79289e-73	265.37	256.36	265.37	0.30158	513010000
Add2	S60	Casein kinase II substrate motif;ERK1,2 kinase substrate motif;GSK-3, ERK1, ERK2, CDK5 substrate motif;WW domain binding motif	+	0.93501	2.17831e-15	126.36	110.89	74.13	-0.048682	374510000
Add2	S396	Casein kinase II substrate motif;G protein-coupled receptor kinase 1 substrate motif;PKA kinase substrate motif;PKC kinase substrate motif		0.975913	4.65039e-09	91.079	78.999	91.079	-2.69	227680000
Add2	T612	G protein-coupled receptor kinase 1 substrate motif;MAPKAPK2 kinase substrate motif;PKA kinase substrate motif;PKC kinase substrate motif		0.784233	0.000124765	115.29	84.381	53.882	0.46809	113820000
Add3	S423	Cdc2 kinase substrate motif;CDK kinase substrate motif;CDK1,2,4,6 kinase substrate motif;CDK4 kinase substrate motif;ERK1,2 kinase substrate motif;GSK-3, ERK1, ERK2, CDK5 substrate motif;MAPKAPK2 kinase substrate motif;WW domain binding motif	+	0.999289	1.71168e-96	263.49	263.49	221.04	0.602	4900300000
Add3	S673	Casein kinase I substrate motif;ERK1,2 kinase substrate motif;G protein-coupled receptor kinase 1 substrate motif;GSK3 kinase substrate motif;GSK-3, ERK1, ERK2, CDK5 substrate motif;WW domain binding motif	+	0.999997	9.2298e-60	245.97	206.7	192.85	0.52414	1919700000
Add3	S681	Casein kinase II substrate motif;Cdc2 kinase substrate motif;CDK kinase substrate motif;CDK1,2,4,6 kinase substrate motif;ERK1,2 kinase substrate motif;Growth associated histone HI kinase substrate motif;GSK-3, ERK1, ERK2, CDK5 substrate motif;MAPKAPK2 kinase substrate motif;WW domain binding motif	+	0.971933	9.83898e-21	153.12	153.12	103.04	0.48543	1398800000
Add3	S461	Casein kinase II substrate motif;ERK1,2 kinase substrate motif;Growth associated histone HI kinase substrate motif;GSK-3, ERK1, ERK2, CDK5 substrate motif;PKA kinase substrate motif;PKC kinase substrate motif;WW domain binding motif	+	0.956179	7.98911e-06	100.41	82.272	89.374	-1.6738	422720000
Add3	T12	G protein-coupled receptor kinase 1 substrate motif;GSK-3, ERK1, ERK2, CDK5 substrate motif;WW domain binding motif	+	0.861246	6.85767e-49	204.05	193.1	114.29	0.66921	385130000
Sptan1	S1031	Casein kinase II substrate motif	+	0.999999	1.08156e-131	301.8	301.8	84.641	0.27366	18106000000
Sptan1	S1197	14-3-3 domain binding motif;Calmodulin-dependent protein kinase II substrate motif;MAPKAPK2 kinase substrate motif;Phosphorylase kinase substrate motif;PKA kinase substrate motif;PKC kinase substrate motif	+	1	1.20257e-85	300.71	270.9	145.52	0.099852	5371000000
Sptan1	S1029	Casein kinase II substrate motif	+	1	4.65088e-43	196.08	196.08	84.641	0.27366	5007000000
Sptbn1	S2102	14-3-3 domain binding motif;Calmodulin-dependent protein kinase II substrate motif;DNA dependent Protein kinase substrate motif;ERK1,2 kinase substrate motif;GSK-3, ERK1, ERK2, CDK5 substrate motif;MAPKAPK1 kinase substrate motif;PKA kinase substrate motif;PKC kinase substrate motif;WW domain binding motif;ZIP kinase substrate motif	+	1	2.25143e-42	236.39	149.49	137.95	-0.50251	120780000000
Sptbn1	S2168	Casein kinase II substrate motif;DNA dependent Protein kinase substrate motif;ERK1,2 kinase substrate motif;GSK-3, ERK1, ERK2, CDK5 substrate motif;MAPKAPK2 kinase substrate motif;WW domain binding motif	+	0.990878	2.7962e-07	130.19	130.19	122.45	-0.065971	41831000000
Sptbn1	S2164	ERK1,2 kinase substrate motif;G protein-coupled receptor kinase 1 substrate motif;GSK3 kinase substrate motif;GSK-3, ERK1, ERK2, CDK5 substrate motif;MAPKAPK2 kinase substrate motif;MDC1 BRCT domain binding motif;PKA kinase substrate motif;PKC kinase substrate motif;Plk1 PBD domain binding motif;WW domain binding motif	+	0.997823	2.7962e-07	130.19	130.19	59.248	-0.72686	25735000000
Sptbn1	S2163	b-Adrenergic Receptor kinase substrate motif;G protein-coupled receptor kinase 1 substrate motif;MAPKAPK2 kinase substrate motif;PKA kinase substrate motif;PKC kinase substrate motif	+	0.891637	9.01832e-06	98.175	87.314	66.673	0.20195	15959000000
Sptbn1	S2318	G protein-coupled receptor kinase 1 substrate motif;GSK3 kinase substrate motif	+	0.999734	4.0286e-80	270.74	241.58	148.85	0.827	14333000000
Sptbn1	S2315	Casein kinase II substrate motif;G protein-coupled receptor kinase 1 substrate motif	+	0.999203	9.1161e-130	325.29	325.29	226.65	0.23126	13786000000
Sptbn1	S2137	Casein kinase I substrate motif;ERK1,2 kinase substrate motif;G protein-coupled receptor kinase 1 substrate motif;Growth associated histone HI kinase substrate motif;GSK-3, ERK1, ERK2, CDK5 substrate motif;PKA kinase substrate motif;PKC kinase substrate motif;WW domain binding motif	+	1	1.19451e-102	300.29	300.29	72.676	-1.8989	13744000000
Sptbn1	T2319	Casein kinase II substrate motif;G protein-coupled receptor kinase 1 substrate motif;GSK-3, ERK1, ERK2, CDK5 substrate motif;MAPKAPK2 kinase substrate motif;MDC1 BRCT domain binding motif;Plk1 PBD domain binding motif;WW domain binding motif	+	0.99964	5.70414e-95	294.98	275.38	148.85	0.827	8407300000
Sptbn1	S2339	b-Adrenergic Receptor kinase substrate motif	+	0.837912	4.11357e-68	244.32	244.32	244.32	0.21691	6030000000
Sptbn1	S2340	Cdc2 kinase substrate motif;CDK kinase substrate motif;CDK1,2,4,6 kinase substrate motif;ERK1,2 kinase substrate motif;Growth associated histone HI kinase substrate motif;GSK-3, ERK1, ERK2, CDK5 substrate motif;MDC1 BRCT domain binding motif;Plk1 PBD domain binding motif;WW domain binding motif	+	0.980022	1.31299e-67	232.37	232.37	187.42	0.26762	4016900000
Sptbn1	T2316	G protein-coupled receptor kinase 1 substrate motif;MDC1 BRCT domain binding motif;Plk1 PBD domain binding motif	+	0.827352	5.70414e-95	294.98	275.38	294.98	0.7012	2864500000
Sptbn1	T2194	b-Adrenergic Receptor kinase substrate motif;GSK-3, ERK1, ERK2, CDK5 substrate motif;WW domain binding motif	+	1	1.29697e-31	209.11	183.39	209.11	-0.32844	1554900000
Sptbn1	S2357	Aurora-A kinase substrate motif;PAK2 kinase substrate motif;Phosphorylase kinase substrate motif;PKA kinase substrate motif;PKC kinase substrate motif	+	1	2.24842e-06	152.06	104.4	94.909	0.024728	1473900000
Sptbn1	S257	Casein kinase I substrate motif;G protein-coupled receptor kinase 1 substrate motif	+	1	4.75503e-14	146	127.9	124.18	-0.24726	712940000
Sptbn1	S2115	ATM kinase substrate motif;b-Adrenergic Receptor kinase substrate motif;Casein kinase I substrate motif;DNA dependent Protein kinase substrate motif	+	1	2.16809e-82	283.05	254.84	230.36	-0.24327	541120000
Sptbn1	S2110	Casein kinase II substrate motif;G protein-coupled receptor kinase 1 substrate motif;PKA kinase substrate motif;PKC kinase substrate motif	+	0.998786	1.81356e-28	154.43	145.26	121.91	-0.84586	370100000
Sptbn1	S817	b-Adrenergic Receptor kinase substrate motif;ERK1,2 kinase substrate motif;GSK-3, ERK1, ERK2, CDK5 substrate motif;WW domain binding motif	+	0.99996	2.97039e-17	97.274	80.688	97.274	0.32153	198250000
Sptbn1	T2327	Calmodulin-dependent protein kinase II substrate motif;G protein-coupled receptor kinase 1 substrate motif;MAPKAPK2 kinase substrate motif;PKC kinase substrate motif	+	0.991499	4.46183e-06	107.45	88.395	107.45	-1.3381	191130000
