# Supplementary material for: Structural plasticity of actin-spectrin membrane skeleton and functional role of actin and spectrin in axon degeneration
Source: eLife. 2019 May 1;8:e38730. doi: 10.7554/eLife.38730 (PMC6494423; doi:10.7554/eLife.38730)
Supplement: Figure 3—source data 1. [file elife-38730-fig3-data1.xlsx]

## Sheet: 3B MPSautocorrelation amplitude
	Figure 3B MPS autocorrelation amplitudes
	untreated	LatA	12hr Recovery
	0.112685	-0.0140385	0.0922408
	0.374652	0.0765141	0.0697042
	0.155275	-0.0993002	0.0122982
	0.16597	0.00996103	0.07276
	0.633466	0.00509126	0.0400059
	0.291748	-0.0591425	0.39561
	0.767414	0.19141	0.00281928
	0.169686	-0.0356954	0.0576466
	0.555441	0.121552	-0.14296
	0.489944	-0.0120583	0.200425
	0.445571	0.0201067	-0.0894985
	0.0331852	0.204125	0.0649328
	0.306823	-0.0577399	-0.00542712
	0.232918	-0.151999	0.105873
	0.216484	-0.0168712	0.089027
	0.680339	-0.156079	-0.102459
	0.217012	-0.037547	0.102203
	0.152239	-0.105357	0.0587133
	0.198848	0.0203663	0.148604
	0.259762	-0.0501908	0.0683472
	0.452202	0.0351139	0.00688771
	0.475398	-0.0576627	0.107647
	0.242185	-0.23022	-0.100336
	0.114865	0.00503734	0.0665218
	0.160428	0.0724967	-0.0681002
	0.512776	-0.110669	0.0698883
	0.259968	-0.000739472	-0.0365926
	0.085433	-0.0469689
	0.158267	-0.0560975
		-0.088303
		-0.00169014
		-0.038573
		-0.0747377
		-0.136186
		-0.063117
		-0.0890322
average	0.30762	-0.0285623	0.0476586
STDEV	0.192642	0.0890215	0.107248
SEM	0.0357727	0.0148369	0.02064
