# Supplementary material for: Structural plasticity of actin-spectrin membrane skeleton and functional role of actin and spectrin in axon degeneration
Source: eLife. 2019 May 1;8:e38730. doi: 10.7554/eLife.38730 (PMC6494423; doi:10.7554/eLife.38730)
Supplement: Figure 3—source data 2. [file elife-38730-fig3-data2.xlsx]

## Sheet: Sheet1
Figure 3D - Fraction of p-c-Jun(+) cells
NGF	LatA	LatA DLKi	TD	TD DLKi
0.0340426	0.980769	0.0555556	1	0
0.0466667	1	0.025641	0.982301	0
0.0327869	0.909091	0.11465	1	0
0.198473	1	0.108108	1	0.027027
0.208696	0.989899	0.0918367	1	0.00869565
	1	0.0784314	1	0
	0.991071		0.992063
	0.782609
	0.878788
