# Supplementary material for: Structural plasticity of actin-spectrin membrane skeleton and functional role of actin and spectrin in axon degeneration
Source: eLife. 2019 May 1;8:e38730. doi: 10.7554/eLife.38730 (PMC6494423; doi:10.7554/eLife.38730)
Supplement: Figure 3—source data 3. [file elife-38730-fig3-data3.xlsx]

## Sheet: Sheet1
Figure 3F- Axonal DEVDase
NGF intact	NGF isolated	TD intact	TD isolated	LatA intact	LatA isolated
516.627	519.28	7054.71	547.698	2246.74	558.907
715.714	744.321	9704.41	816.978	2380.93	496.324
942.271	654.519	12449.2	876.625	2495.05	463.99
952.344	681.99	7971.32	708.925	2183.8	662.982
