# Supplementary material for: Structural plasticity of actin-spectrin membrane skeleton and functional role of actin and spectrin in axon degeneration
Source: eLife. 2019 May 1;8:e38730. doi: 10.7554/eLife.38730 (PMC6494423; doi:10.7554/eLife.38730)
Supplement: Figure 4—source data 1. [file elife-38730-fig4-data1.xlsx]

## Sheet: control
	with NGF	TD 4h	TD 8h	TD 12h
	0.48863	0.170985	0.108729	0.00282212
	0.856965	0.607378	0.0540276	0.0388924
	0.38364	0.409127	0.239456	0.0480756
	0.122818	-0.0215406	0.127983	0.13718
	-0.219248	0.0154471	0.286544	-0.00539718
	0.233076	-0.0200687	-0.00683574	-0.00126328
	0.106107	-0.0977892	-0.115186	-0.273454
	0.115443	0.0695447	-0.0327432	0.212034
	0.295951	0.185665	-0.206164	0.1315
	0.469308	0.165627	-0.189177	-0.405696
	0.4496	0.303903	0.163305	0.155475
	0.350725	0.229747	-0.230039	0.316353
	0.668275	-0.0135253	0.196941	-0.0685032
	0.731644	0.106436	0.124393	0.319633
	0.169009	0.0182282	0.246561	-0.0542386
	0.296258	-0.12224	0.560933	-0.102869
	0.286058	-0.132591	0.246806	0.28406
	0.140224	0.288334	-0.119084	-0.226584
	0.266661	0.186296	-0.172086	-0.331908
	0.117445	0.72189	0.567584	0.213801
	0.223481	0.0608234	-0.0473543	0.441121
	0.625818	0.0481277	0.135113	0.161032
	0.274945	-0.0815995	0.346319	0.451706
	0.521271	0.0438996	0.347542	0.16468
	0.353935	0.107479	0.305741	-0.0212183
	-0.0234351	0.119451	0.0560464	-0.101581
	0.0047742	-0.159375	0.191306	0.541822
	0.330929	0.0703264	0.218539	0.00920698
	0.0477569	0.111471	-0.134845	0.195073
	0.431003	0.246821	0.358848	0.741772
	-0.0139634	0.724178	0.314594	0.639268
	0.25713	-0.0131974	0.266985	0.242927
	-0.141259	-0.0653547	0.157267	0.145788
	0.310472	0.105014	0.268978	0.234972
	0.384767	0.37855	-0.0405105	0.0363209
	0.725393	-0.00357447	-0.0867365	0.120911
	0.423446	0.24628	-0.0441054	0.25938
	-0.136601	-0.0750744	0.353588	0.119871
	-0.0423636	0.29008	-0.0126333	0.0310329
	0.0578114	0.157436		0.201618
	0.0439423	0.111547		0.0208365
	-0.101038	-0.130377		0.0303759
	0.104731	0.146239		0.0319627
	0.687296	-0.134649		0.904675
	0.136594	0.489492
	0.293654	0.688844
	0.267958	0.124523
	0.0439629	0.223452
	0.471952	0.00102954
	0.412228	0.346581
	0.386203	0.100048
	0.507566	0.0242892
		0.213955
		0.147767
		0.0335728
average	0.273057	0.141253	0.123247	0.136215
STDEV	0.244498	0.211894	0.205181	0.259202
SEM	0.0339058	0.0285717	0.0328552	0.0390761

## Sheet: Jasp
	Figure 4B MPS autocorrelation amplitudes
	with NGF	TD 4h	TD 8h	TD 12h
	0.323566	0.292785	0.225112	0.125448
	1.15986	0.223269	-0.0110822	0.118795
	0.22685	0.684674	0.44589	0.518389
	0.392408	0.808137	0.292923	0.241692
	0.127203	0.0313789	-0.0504	0.632402
	0.212615	0.191513	-0.150888	0.214372
	-0.115605	0.460336	0.381798	-0.0563659
	-0.145509	0.411789	-0.00497669	0.517921
	0.298904	0.114567	-0.241854	-0.027826
	0.280842	0.336428	0.411597	-0.00552467
	0.110456	0.082514	0.25899	0.472371
	0.329849	0.0561946	0.428365	0.296252
	-0.18228	-0.22529	0.926195	-0.0332198
	0.175514	0.0396826	1.00838	1.07844
	0.50026	-0.110968	-0.124896	0.31458
	0.652138	-0.0169461	0.840463	-0.127211
	-0.124831	0.340232	0.173088	0.448966
	0.468788	0.347098	0.483302	-0.0503299
	0.211593	0.0780044	0.296707	0.438828
	0.524846	0.788916	-0.154988	0.776266
	0.0466746	0.133436	-0.212192	0.929712
	-0.0803514	-0.0749646	-0.0829728	0.244763
	0.0207327	0.125141	0.427474	0.0518261
	0.373392	-0.0652783	0.191542	-0.021211
	0.0336147	0.660488	0.0766504	0.0102198
	-0.0441449	0.103699	0.229106	0.366561
	0.013434	0.104011	0.818094	0.0359935
	0.356643	0.170559	0.745724	-0.0396501
	-0.015626	0.0193618	0.0745192	0.00615138
	-0.0265662	0.293528	0.16918	-0.0213715
	0.112692	0.203153	0.207541	0.497619
	0.215946	-0.04862	0.288742	0.527215
	0.394676	0.0612018	0.389154	0.376134
	0.181968	0.783962	0.15216	0.446156
	0.103541	0.140143	0.353321	-0.305303
	0.0747469	0.214744	0.277978	0.0251323
	0.661058	0.242273	0.93557	0.338237
	0.532957	0.570569	0.184483	0.32124
	0.411166	-0.267311	0.567533	0.103325
	-0.238012	0.51659	0.169854	0.604147
	0.728833	0.635941	0.796427	0.680328
	-0.011515	0.739931		0.19887
	0.441612	0.371014		0.138285
	0.834366	0.00831348		-0.0336425
	0.0335394	0.00435915		0.540756
		0.0258345		0.281909
				0.0271683
				0.206275
				-0.000446971
				0.299347
				0.383447
				0.240288
				0.0145457
				0.29888
				0.486529
				0.0287219
				-0.0277483
				0.470097
				0.704696
				0.424537
				0.401804
average	0.235174	0.230574	0.297405	0.264849
STDEV	0.292392	0.277062	0.328548	0.277593
SEM	0.0435872	0.0408505	0.0513106	0.0355422
