# Supplementary material for: Structural plasticity of actin-spectrin membrane skeleton and functional role of actin and spectrin in axon degeneration
Source: eLife. 2019 May 1;8:e38730. doi: 10.7554/eLife.38730 (PMC6494423; doi:10.7554/eLife.38730)
Supplement: Figure 4—source data 2. [file elife-38730-fig4-data2.xlsx]

## Sheet: Sheet1
Figure 4D - Fraction of p-c-Jun(+) cells
NGF	TD	Jasp	TD+Jasp
0	0.833333	0.444444	0.4
0	0.875	0.230769	0.333333
0	1	0.111111	0.142857
0	1	0.285714	0.142857
0	0.916667	0.111111	0.666667
0	0.818182	0.285714	0.0909091
0	1	0	0.25
0	0.833333	0.0833333	0
0	0.888889	0	0
0	0.833333	0.166667	0
0		0.333333	0.384615
0		0.2	0.285714
		0.125	0.363636
		0.111111	0.272727
			0.454545
			0.230769
			0.111111
