# Supplementary material for: Structural plasticity of actin-spectrin membrane skeleton and functional role of actin and spectrin in axon degeneration
Source: eLife. 2019 May 1;8:e38730. doi: 10.7554/eLife.38730 (PMC6494423; doi:10.7554/eLife.38730)
Supplement: Figure 4—figure supplement 1—source data 1. [file elife-38730-fig4-figsupp1-data1.xlsx]

## Sheet: Occupancy Ratio
	control with NGF	control TD 12hr	Jasp with NGF	Jasp TD 12h
	0.994322	0.772549	0.5915	0.805207
	0.993178	0.924242	0.920415	0.831056
	0.98076	0.946716	0.888608	0.932992
	0.98627	0.777377	0.791117	0.784148
	0.966625	0.939326	0.726318	0.574684
	0.97742	0.945806	0.145798	0.694707
	0.938742	0.574406	0.765476	0.988737
	0.85226	0.540773	0.869329	0.762694
	0.936932	0.850847	0.716662	0.893995
	0.945946	0.992293	0.690454	0.820467
	0.965576	0.99115	0.685657	0.826389
	0.839757	0.966245	0.760594	0.436912
	0.886642	0.887179	0.812009	0.320513
	0.812362	0.963462	0.650338	0.273859
	0.93922	0.941411	0.158282	0.836735
	0.990222	0.945171	0.771436	0.614841
	0.650888	0.992157	0.82612	0.942503
	0.746667	0.990142	0.31588	0.70061
	0.889203	0.947929	0.798257	0.717517
	0.426729	0.985891	0.672287	0.823156
	0.874296	0.85061	0.790903	0.465753
	0.934524	0.974138	0.630522	0.144928
	0.963868	0.941525		0.92605
	0.922708	0.996364		0.902271
	0.85746	0.898239		0.957912
	0.836283	0.99055		0.824401
	0.959294	0.970616		0.749762
	0.931783			0.966131
				0.827471
average	0.892855	0.907301	0.680817	0.736083
STDEV	0.121683	0.117885	0.211763	0.219137
SEM	0.0229959	0.0226869	0.045148	0.0406928
