# Supplementary material for: Structural plasticity of actin-spectrin membrane skeleton and functional role of actin and spectrin in axon degeneration
Source: eLife. 2019 May 1;8:e38730. doi: 10.7554/eLife.38730 (PMC6494423; doi:10.7554/eLife.38730)
Supplement: Figure 5—source data 1. [file elife-38730-fig5-data1.xlsx]

## Sheet: Sheet1
Figure 5B - Fraction of Axons Degenerated
Control shRNA										Sptnb1 shRNA
+NGF	0	0	0	0	0	0	0			0	0	0	0	0	0	0
20hr TD	0.322581	0.5	0.15	0.333333	0.075	0.68	0.103448	0.125	0.25	0.02	0	0.0352941	0.05	0.257143	0.0609756	0
25hr TD	0.441176	0.638298	0.818182	0.526316	0.645161	0.48	0.166667	0.5	0.6	0.04	0.0819672	0.4	0.0588235	0.106383	0.06	0.0333333	0.0285714	0.5
48hr TD	0.98	1	0.99	0.97	0.95					0.245902	0.5	0.306122	0.121951	0.329897	0.5	0.21
