# Supplementary material for: Structural plasticity of actin-spectrin membrane skeleton and functional role of actin and spectrin in axon degeneration
Source: eLife. 2019 May 1;8:e38730. doi: 10.7554/eLife.38730 (PMC6494423; doi:10.7554/eLife.38730)
Supplement: Figure 5—source data 2. [file elife-38730-fig5-data2.xlsx]

## Sheet: Sheet1
Figure 5D - Fraction of Axons Degenerated
Sptnb1.cko + Lenti:GFP							Sptnb1.cko + Lenti:Cre
+NGF	0	0	0	0	0	0	0	0	0	0	0	0
20hr TD	0.05	0.0967742	0.153061	0.0857143	0	0.2	0.04	0	0.0243902	0	0.02	0.01
25hr TD	0.857143	0.35	0.441176	0.8	0.75	0.56	0.101266	0.0571429	0.0192308	0.111111	0.15	0.15	0.0133333
30hr TD	0.789474	0.888889	0.652174	0.704545	0.96	0.9375	0.307692	0.365854	0.235294	0.2	0.0333333	0.0285714
