# Supplementary material for: Structural plasticity of actin-spectrin membrane skeleton and functional role of actin and spectrin in axon degeneration
Source: eLife. 2019 May 1;8:e38730. doi: 10.7554/eLife.38730 (PMC6494423; doi:10.7554/eLife.38730)
Supplement: Figure 5—source data 3. [file elife-38730-fig5-data3.xlsx]

## Sheet: Sheet1
Figure 5F - Fraction of p-c-Jun(+) cells
	Control shRNA				Sptnb1 shRNA
NGF	0.263158	0.0888889	0.0761421		0.116667	0.120253	0.15625
TD	1	1	0.941606	1	0.224599	0.330435	0.194553
