# Supplementary material for: Structural plasticity of actin-spectrin membrane skeleton and functional role of actin and spectrin in axon degeneration
Source: eLife. 2019 May 1;8:e38730. doi: 10.7554/eLife.38730 (PMC6494423; doi:10.7554/eLife.38730)
Supplement: Figure 5—source data 4. [file elife-38730-fig5-data4.xlsx]

## Sheet: Sheet1
Figure 5H - Fraction with Nuclear Foxo3a
	Control shRNA			Sptnb1 shRNA
NGF	0	0	0	0	0	0
TD	0.405405	0.442105	0.853659	0	0	0.025641
