# Supplementary material for: Structural plasticity of actin-spectrin membrane skeleton and functional role of actin and spectrin in axon degeneration
Source: eLife. 2019 May 1;8:e38730. doi: 10.7554/eLife.38730 (PMC6494423; doi:10.7554/eLife.38730)
Supplement: Figure 5—figure supplement 1—source data 1. [file elife-38730-fig5-figsupp1-data1.xlsx]

## Sheet: Sheet1
Figure 5 - Figure Supplement 1B - Axonal DEVDase
	Control shRNA				Sptnb1 shRNA
NGF	1164.12	942.724	1163.81	1138.32	806.418	604.682	1306.64	1026.85
12hr TD	7265.02	7415.77	5114.73	4721.91	657.079	611.597	704.507	689.812
24hr TD	12527	12913.5	8673.88	9806.36	1425.84	1432.14	959.948	1079.97
