# Supplementary material for: Structural plasticity of actin-spectrin membrane skeleton and functional role of actin and spectrin in axon degeneration
Source: eLife. 2019 May 1;8:e38730. doi: 10.7554/eLife.38730 (PMC6494423; doi:10.7554/eLife.38730)
Supplement: Figure 5—figure supplement 1—source data 2. [file elife-38730-fig5-figsupp1-data2.xlsx]

## Sheet: Sheet1
Figure 5 - Figure Supplement 1D - Fold Induction c-Jun mRNA
	Control shRNA			Sptnb1 shRNA
NGF	0.964105	1.00904	1.02794	0.994877	1.02274	0.982799
TD5	9.2562	8.86025	9.16932	2.62664	2.38149	2.49532
TD10	11.8276	12.0044	12.03	2.94347	2.77259	2.62392
