# Supplementary material for: Structural plasticity of actin-spectrin membrane skeleton and functional role of actin and spectrin in axon degeneration
Source: eLife. 2019 May 1;8:e38730. doi: 10.7554/eLife.38730 (PMC6494423; doi:10.7554/eLife.38730)
Supplement: Figure 5—figure supplement 3—source data 1. [file elife-38730-fig5-figsupp3-data1.xlsx]

## Sheet: Sheet1
Figure 5 - Figure Supplement 3A - Axonal DEVDase
	Control shRNA				Sptnb1 shRNA
NGF	3413	1814	2040	1949	2719	2063	2267	1819
TD	18110	13288	12088	14288	5627	4256	4265	6202
LatA	10042	9216	8195	7427	4733	4862	4812	4488
