# Supplementary material for: Structural plasticity of actin-spectrin membrane skeleton and functional role of actin and spectrin in axon degeneration
Source: eLife. 2019 May 1;8:e38730. doi: 10.7554/eLife.38730 (PMC6494423; doi:10.7554/eLife.38730)
Supplement: Figure 5—figure supplement 3—source data 2. [file elife-38730-fig5-figsupp3-data2.xlsx]

## Sheet: Sheet1
Figure 5 - Figure Supplement 3C - Percentage of Cell Positive for p-c-Jun
	Control shRNA					Sptnb1 shRNA
NGF	0	0	0	0	0	10	7	12
LatA	100	95	97	100	100	98	90	93	97
